# Supplementary material for: An ABCC9 Missense Variant Is Associated with Sudden Cardiac Death and Dilated Cardiomyopathy in Juvenile Dogs
Source: Genes (Basel). 2023 Apr 27;14(5):988. doi: 10.3390/genes14050988 (PMC10218235; doi:10.3390/genes14050988)
Supplement: Supplementary file 1 [file genes-14-00988-s001.zip]

Archive with 1 entries (1 files):
- genes-2358694-supplementary.pdf
